# Supplementary material for: Implications of tree expansion in shrubland ecosystems for two generalist avian predators
Source: PLoS One. 2023 Jun 2;18(6):e0286478. doi: 10.1371/journal.pone.0286478 (PMC10237380; doi:10.1371/journal.pone.0286478)
Supplement: S1 Data — (ZIP) [file pone.0286478.s002.zip]

Archive with 27 entries (23 files):
- S1_File/~$2017-2020 RR Juniper.xlsx
- S1_File/~$nal Model Text.txt
- S1_File/~$RA final analysis code.docx
- S1_File/~$vised Prey Tables.docx
- S1_File/~WRL1892.tmp
- S1_File/CORA occupancy data/
- S1_File/CORA occupancy data/y17Rav.csv
- S1_File/CORA occupancy data/y18Rav.csv
- S1_File/CORA occupancy data/y19Rav.csv
- S1_File/CORA occupancy data/y20Rav.csv
- S1_File/Data Prep and Model Run.R
- S1_File/Final CORA Model Text.txt
- S1_File/Prey Covariates/
- S1_File/Prey Covariates/ground squirrels.csv
- S1_File/Prey Covariates/mean songbird abundance.csv
- S1_File/Prey Covariates/pema.rr.den.csv
- S1_File/Prey Covariates/prpa rr sage mean.csv
- S1_File/Read Me Young et al 2023.docx
- S1_File/RTHA occupancy data/
- S1_File/RTHA occupancy data/RTHA y 17.csv
- S1_File/RTHA occupancy data/RTHA y 18.csv
- S1_File/RTHA occupancy data/RTHA y 19.csv
- S1_File/RTHA occupancy data/RTHA y 20.csv
- S1_File/Vegetation and Structure Covariates/
- S1_File/Vegetation and Structure Covariates/100m_juoc.csv
- S1_File/Vegetation and Structure Covariates/RR Covariates.csv
- S1_File/Vegetation and Structure Covariates/shrub height and density.csv
