# Supplementary material for: Implications of tree expansion in shrubland ecosystems for two generalist avian predators
Source: PLoS One. 2023 Jun 2;18(6):e0286478. doi: 10.1371/journal.pone.0286478 (PMC10237380; doi:10.1371/journal.pone.0286478)
Supplement: S1 Data — (ZIP) [file pone.0286478.s002.zip › S1_File/CORA occupancy data/y17Rav.csv]

0	NA	0
0	0	0
0	0	1
NA	0	0
NA	1	0
NA	0	0
1	0	0
0	0	0
1	NA	1
NA	NA	NA
NA	NA	NA
NA	NA	NA
0	0	0
0	NA	0
1	0	0
0	1	0
0	1	1
NA	NA	NA
NA	NA	NA
0	0	0
NA	0	0
0	1	1
1	1	0
0	0	0
NA	0	0
NA	0	NA
1	1	0
0	0	0
NA	0	0
NA	NA	NA
NA	NA	NA
NA	NA	0
1	1	0
1	1	NA
NA	NA	NA
1	1	0
1	0	0
1	1	1
