# Supplementary material for: Implications of tree expansion in shrubland ecosystems for two generalist avian predators
Source: PLoS One. 2023 Jun 2;18(6):e0286478. doi: 10.1371/journal.pone.0286478 (PMC10237380; doi:10.1371/journal.pone.0286478)
Supplement: S1 Data — (ZIP) [file pone.0286478.s002.zip › S1_File/Final CORA Model Text.txt]

model {
    # Specify priors
    alpha ~ dnorm(0, 0.01)
    beta0 ~ dnorm(0,0.01)
    beta.juoc ~ dnorm(0, 0.01)
    beta.water ~ dnorm(0, 0.01)
    beta.tri ~ dnorm(0, 0.01)

    for (k in 1:(nyear-1)){
    a.col[k] ~ dnorm(0, 0.01)
    b.ext[k] ~ dnorm(0, 0.01)
    alpha.det[k] ~ dnorm(0,0.01)
    }
    alpha.det[nyear] ~ dnorm(0,0.01)
    
    #beta.treatment[1]<- 0
    #for(i in 2:3){
    #beta.treatment[i] ~ dnorm(0,0.01)
    #}
    # Ecological submodel: Define state conditional on parameters
    for (i in 1:nsite){
    logit(psi1[i,1])<- alpha + beta.juoc*rr100[i,1] + beta.water*water[i,1]
    z[i,1] ~ dbern(psi1[i,1]) 
    for (k in 2:nyear){
    logit(muZ[i,k])<- a.col[k-1] + b.ext[k-1]*z[i,k-1] + beta.juoc*rr100[i,k] + beta.water*water[i,1]
    z[i,k]~ dbern(muZ[i,k])
    
    } #k
    } #i
    # Observation model
    for (i in 1:nsite){
    for (j in 1:nrep){
    for (k in 1:nyear){
    y[i,j,k] ~ dbern(muy[i,j,k])
    muy[i,j,k]<- z[i,k]*p[i,j,k]
    logit(p[i,j,k])<-alpha.det[k] + beta.tri*tri[i,j,k]
    y.new[i,j,k] ~  dbern(muy[i,j,k]) # sample new observation # posterier predictive distribution
    log.lik[i,j,k]  <- logdensity.bin(y[i,j,k],muy[i,j,k],1) 
    log.lik.new[i,j,k]  <- logdensity.bin(y.new[i,j,k],muy[i,j,k],1) # for p-value
    
    } #k
    } #j
    log.lik.cum[i] <- sum(log.lik[i,,])
    } #i
      mean.p[1]<- exp(alpha.det[1]) / (1 + exp(alpha.det[1]))
  for(j in 2:nyear){
    mean.p[j]<- exp(alpha.det[j]) / (1 + exp(alpha.det[j]))
  }
    n.occ[1]<-sum(z[1:nsite,1])
    for (k in 2:nyear){
    n.occ[k] <- sum(z[1:nsite,k])
    }
        for (i in 1:nsite){
      for(k in 1:4){
    cell.obs[i,k] <- sum(y[i,,k])
    cell.new[i,k] <- sum(y.new[i,,k])
    cell.exp[i,k] <- sum(p[i,,k])
    cell.d.obs[i,k] <- (cell.obs[i,k]^0.5 - cell.exp[i,k]^0.5)^2
    cell.d.new[i,k] <- (cell.new[i,k]^0.5 - cell.exp[i,k]^0.5)^2
      }
        }
    alpha.vec[1]<-ilogit(alpha) #mean psi at avg covariate conditions
    psi.vec[1]<-ilogit(beta0) #mean psi at avg covariate conditions
    D.obs <- sum(cell.d.obs[,])
    D.new <- sum(cell.d.new[,])
    p.val <- (D.obs < D.new)
    for(j in 2:nyear-1){
      phi[j]<-ilogit(a.col[j]+b.ext[j])
      gamma[j]<-ilogit(a.col[j])
 
 }

    for(j in 2:nyear){
      psi.vec[j]<-psi.vec[j-1]*phi[j-1] + (1-psi.vec[j-1])*gamma[j-1]  
      turnover[j-1]<- ((1 - psi.vec[j-1]) * gamma[j-1])/( (1 - psi.vec[j-1]) * gamma[j-1] + phi[j-1]*psi.vec[j-1])
      }
    } #end of model
    
