# Supplementary material for: Implications of tree expansion in shrubland ecosystems for two generalist avian predators
Source: PLoS One. 2023 Jun 2;18(6):e0286478. doi: 10.1371/journal.pone.0286478 (PMC10237380; doi:10.1371/journal.pone.0286478)
Supplement: S1 Data — (ZIP) [file pone.0286478.s002.zip › S1_File/Prey Covariates/ground squirrels.csv]

Transect	occ
101	0
102	0
103	1
105	0
107	0
109	0
116	1
118	1
119	1
120	1
121	1
122	0
201	0
202	0
203	0
204	0
205	0
206	0
207	0
301	0
305	0
306	0
307	0
404	0
407	0
411	1
412	1
413	1
414	1
415	1
416	1
501	0
502	0
505	0
506	0
602	0
605	0
606	1
