# Supplementary material for: Implications of tree expansion in shrubland ecosystems for two generalist avian predators
Source: PLoS One. 2023 Jun 2;18(6):e0286478. doi: 10.1371/journal.pone.0286478 (PMC10237380; doi:10.1371/journal.pone.0286478)
Supplement: S1 Data — (ZIP) [file pone.0286478.s002.zip › S1_File/Prey Covariates/mean songbird abundance.csv]

Transect	mean	Year
101	5.00	2017
102	1.50	2017
103	6.00	2017
105	4.00	2017
107	5.33	2017
109	4.67	2017
116	2.67	2017
118	6.33	2017
119	3.33	2017
120	NA	2017
121	NA	2017
122	NA	2017
201	4.67	2017
202	11.67	2017
203	5.00	2017
204	4.67	2017
205	5.33	2017
206	NA	2017
207	NA	2017
301	8.00	2017
305	7.00	2017
306	5.67	2017
307	5.67	2017
404	6.00	2017
407	5.67	2017
411	5.67	2017
412	5.00	2017
413	6.00	2017
414	5.00	2017
415	NA	2017
416	NA	2017
501	7.00	2017
502	4.67	2017
505	8.33	2017
506	NA	2017
602	5.33	2017
605	6.00	2017
606	6.00	2017
101	5.33	2018
102	2.00	2018
103	7.00	2018
105	3.33	2018
107	5.67	2018
109	5.00	2018
116	4.67	2018
118	7.00	2018
119	5.67	2018
120	8.33	2018
121	8.67	2018
122	7.33	2018
201	7.33	2018
202	7.67	2018
203	4.67	2018
204	9.33	2018
205	8.33	2018
206	10.00	2018
207	9.00	2018
301	23.33	2018
305	9.33	2018
306	10.33	2018
307	7.67	2018
404	7.00	2018
407	6.67	2018
411	5.67	2018
412	7.33	2018
413	7.00	2018
414	6.33	2018
415	8.67	2018
416	8.33	2018
501	8.33	2018
502	8.67	2018
505	8.00	2018
506	8.00	2018
602	7.33	2018
605	8.00	2018
606	7.33	2018
101	6.33	2019
102	2.00	2019
103	11.67	2019
105	5.67	2019
107	5.67	2019
109	6.00	2019
116	7.00	2019
118	7.00	2019
119	8.00	2019
120	9.00	2019
121	10.67	2019
122	8.00	2019
201	10.00	2019
202	8.33	2019
203	8.00	2019
204	9.33	2019
205	8.33	2019
206	7.00	2019
207	8.33	2019
301	11.67	2019
305	8.67	2019
306	8.00	2019
307	8.33	2019
404	9.67	2019
407	7.33	2019
411	8.67	2019
412	5.33	2019
413	7.33	2019
414	6.33	2019
415	10.00	2019
416	7.67	2019
501	10.00	2019
502	10.33	2019
505	11.33	2019
506	10.67	2019
602	9.33	2019
605	8.67	2019
606	10.00	2019
101	8.00	2020
102	2.00	2020
103	10.33	2020
105	6.33	2020
107	6.67	2020
109	7.00	2020
116	7.00	2020
118	10.00	2020
119	7.67	2020
120	11.67	2020
121	11.00	2020
122	8.67	2020
201	9.67	2020
202	9.00	2020
203	7.00	2020
204	8.67	2020
205	7.67	2020
206	10.33	2020
207	8.67	2020
301	13.33	2020
305	11.00	2020
306	11.33	2020
307	9.33	2020
404	14.00	2020
407	7.00	2020
411	12.33	2020
412	11.33	2020
413	12.67	2020
414	9.67	2020
415	11.67	2020
416	8.67	2020
501	10.67	2020
502	13.00	2020
505	13.67	2020
506	12.00	2020
602	9.67	2020
605	10.67	2020
606	10.33	2020
