# Supplementary material for: Implications of tree expansion in shrubland ecosystems for two generalist avian predators
Source: PLoS One. 2023 Jun 2;18(6):e0286478. doi: 10.1371/journal.pone.0286478 (PMC10237380; doi:10.1371/journal.pone.0286478)
Supplement: S1 Data — (ZIP) [file pone.0286478.s002.zip › S1_File/Prey Covariates/prpa rr sage mean.csv]

	gbpm17	gbpm18	gbpm19	gbpm20	sage.real
1	1.33E-06	1.83E-06	2.07E-06	1.71E-06	10.47823954
2	4.26E-07	5.87E-07	6.62E-07	5.47E-07	10.14468737
3	7.40E-09	1.02E-08	1.15E-08	9.50E-09	9.042556536
4	2.13E-07	2.93E-07	3.30E-07	2.73E-07	9.946635298
5	6.89E-05	9.48E-05	0.00010694	8.84E-05	11.7434235
6	0.198556714	0.273437964	0.308300443	0.254951868	15.32317404
7	8.12E-11	1.12E-10	1.26E-10	1.04E-10	7.938155826
8	5.021838435	6.915713136	7.797444788	6.448168189	18.86485745
9	0.038108347	0.052480062	0.059171105	0.048932086	14.37464268
10	0.61692808	0.849588787	0.957908682	0.792151334	16.12276503
11	3.765152595	5.185096176	5.846179614	4.83455163	18.13357774
12	0.148898105	0.205051714	0.231195162	0.191188951	15.14312084
13	3.765306045	5.185307496	5.846417876	4.834748664	21.00036511
14	2.120347981	2.919990075	3.292279616	2.7225807	21.84041005
15	4.570446909	6.294089333	7.096565907	5.868569996	18.56514524
16	0.11470306	0.157960769	0.178100269	0.147281645	14.98600587
17	0.466472706	0.642392514	0.724295538	0.59896281	23.22469878
18	1.629211177	2.243631946	2.529687955	2.09194856	22.13548819
19	5.107100608	7.033130043	7.92983198	6.557646986	18.93319062
20	2.226391886	3.066026081	3.456934753	2.858743769	17.35257534
21	2.02E-06	2.78E-06	3.14E-06	2.60E-06	10.6036283
22	5.299780919	7.298475449	8.22900809	6.805053403	20.01524384
23	5.084139376	7.001509493	7.894179909	6.528164181	20.21982004
24	2.036084332	2.803948264	3.16144284	2.614384033	17.24575216
25	3.054974621	4.20709037	4.743481146	3.92266506	17.78148077
26	2.529855626	3.483934423	3.928125093	3.248398925	21.61904292
27	4.53170076	6.240730937	7.036404483	5.818818957	18.54236466
28	2.94246446	4.052149504	4.568785808	3.778199155	17.72538411
29	0.760580989	1.047417197	1.180959592	0.976605321	16.29168721
30	3.077761074	4.238470227	4.778861837	3.951923446	17.79280041
31	5.255633385	7.237678653	8.160459895	6.748366847	19.07075173
32	0.316172431	0.435409834	0.490923217	0.405973438	15.63158809
33	5.396442919	7.431591373	8.379095875	6.929169868	19.24622157
34	5.463590011	7.524061497	8.483355649	7.01538844	19.7563528
35	0.639414018	0.880554797	0.992822761	0.82102385	22.98295797
36	5.245635054	7.223909675	8.144935414	6.735528736	19.06045517
37	4.279969425	5.894064726	6.645539422	5.495589525	20.73311432
38	0.744937762	1.025874475	1.156670241	0.95651902	16.2745294
