# Supplementary material for: Implications of tree expansion in shrubland ecosystems for two generalist avian predators
Source: PLoS One. 2023 Jun 2;18(6):e0286478. doi: 10.1371/journal.pone.0286478 (PMC10237380; doi:10.1371/journal.pone.0286478)
Supplement: S1 Data — (ZIP) [file pone.0286478.s002.zip › S1_File/RTHA occupancy data/RTHA y 20.csv]

0	0	0
NA	NA	NA
0	0	0
0	0	1
0	0	0
0	0	0
1	1	0
0	1	0
0	0	0
1	0	0
0	0	0
0	0	0
1	0	0
0	0	0
0	0	0
0	0	0
0	0	0
0	0	0
0	0	0
0	0	0
1	1	0
0	0	0
0	0	0
0	1	0
0	0	0
0	0	1
1	1	0
0	0	0
1	0	0
1	0	1
1	0	0
0	0	0
0	0	0
0	1	0
0	0	0
0	0	0
1	0	0
0	0	0
