# Supplementary material for: Implications of tree expansion in shrubland ecosystems for two generalist avian predators
Source: PLoS One. 2023 Jun 2;18(6):e0286478. doi: 10.1371/journal.pone.0286478 (PMC10237380; doi:10.1371/journal.pone.0286478)
Supplement: S1 Data — (ZIP) [file pone.0286478.s002.zip › S1_File/Vegetation and Structure Covariates/RR Covariates.csv]

Id	cliff	road	triangle	dist_pond	dist_stream	tri1k_mean	treatment	treatment	treatment	treatment
101	3328.071391	1341.713203	9340.984464	3738.249362	100.8673349	176.5844529	0	0	1	1
102	3631.264508	354.707165	6332.222774	807.1328561	2141.021755	383.7805186	0	0	0	1
103	2650.452742	62.44335467	1472.808768	67.72579029	863.442869	113.7882442	0	0	0	1
105	2215.207761	253.7782378	8938.560481	3764.30513	125.5621978	164.5277624	0	0	0	1
107	0	1804.456979	10183.71838	3526.206614	0	146.4820528	0	0	0	1
109	644.0527238	2581.760805	9992.370903	3993.708229	157.3439254	158.5215629	0	0	0	1
116	5272.746226	2448.55193	2222.268653	1360.567889	1963.909098	54.69935172	0	0	0	1
118	2010.958933	4499.855123	3828.906315	1950.5147	1895.795786	171.7036463	0	0	0	0
119	3134.009182	3224.853712	3542.598791	751.2048543	2598.496664	88.42271195	0	0	0	1
120	3029.160917	385.6437594	1819.212572	320.1973921	1408.891757	113.5909366	0	0	0	1
121	1889.562989	7380.207187	6035.624658	2773.694199	1170.123375	159.2246994	0	0	0	0
122	389.7460426	3929.080748	2623.886442	625.9599825	407.2198874	228.7321722	0	0	0	0
201	4783.026874	733.7493676	1462.867888	1297.827665	166.2892161	104.038515	0	0	0	1
202	1184.584472	2808.52758	2067.837246	844.4978263	1220.008793	141.85196	0	0	0	1
203	593.996654	5324.034235	3981.257296	1771.182707	536.7369266	244.9786872	0	0	0	1
204	1756.36775	3357.007273	2974.486826	808.7019829	1740.989279	143.2408413	0	0	0	0
205	4175.936473	1868.073128	7572.030268	4865.632112	0	335.8890219	0	0	0	0
206	3380.691259	224.1098561	1910.857728	300.8830507	289.6550041	124.5527929	0	0	0	1
207	2714.378341	2687.065911	2811.883608	154.0648186	2175.019403	79.14943914	0	0	0	1
301	3437.163725	536.0835249	2076.988296	140.9571145	888.6023816	111.0481746	0	0	0	0
305	3665.724324	362.466494	6297.529304	2420.360043	1356.984897	357.6334251	0	0	0	1
306	2899.443059	1593.007661	2395.963117	158.3167262	1993.038901	95.24955574	0	0	0	1
307	2576.793832	830.2946607	1101.879706	478.9983561	730.0937933	108.4178527	0	0	0	1
404	3182.939108	8821.647964	7498.138789	2582.335579	1006.663117	146.5151918	0	0	0	0
407	1502.298564	1473.299714	13564.46945	620.149746	1368.830363	92.73255409	0	0	0	0
411	2140.645572	10025.20926	8681.055506	561.221318	2053.286164	131.9560541	0	0	0	0
412	3736.000501	9171.551547	9614.374519	1388.151552	1206.558638	133.4319086	0	0	0	0
413	8256.45176	2529.766754	2605.465754	134.3873316	1722.107293	140.3588659	0	0	0	0
414	10816.80406	5098.625788	5272.43437	1251.526515	1944.035692	112.2782272	0	0	0	0
415	4844.537899	1921.862259	7894.40813	1573.814013	1607.149202	74.68554855	0	0	0	0
416	4665.235614	2285.720274	8446.658998	1093.609188	1159.031499	103.4743929	0	0	0	0
501	8196.402933	3373.568084	3309.58888	525.5007216	2346.674511	131.9553641	0	0	0	0
502	8070.384458	918.660918	933.6463316	786.9912009	739.0006064	78.65020702	0	0	0	0
505	5028.033346	9294.236592	9248.289703	2682.997152	882.6159255	165.7043447	0	0	0	0
506	8643.019689	1892.967222	1767.902492	846.5145436	1647.043997	94.2796949	0	0	0	0
602	3337.550392	0	2746.132899	1858.265968	0	223.0030263	0	0	0	0
605	3448.041694	8895.001564	7645.530999	2942.811768	300.1401739	171.0298217	0	0	0	0
606	873.2676257	6512.126765	5185.818525	2991.097661	306.1814972	257.6488289	0	0	0	0
