# Supplementary material for: Implications of tree expansion in shrubland ecosystems for two generalist avian predators
Source: PLoS One. 2023 Jun 2;18(6):e0286478. doi: 10.1371/journal.pone.0286478 (PMC10237380; doi:10.1371/journal.pone.0286478)
Supplement: S1 Data — (ZIP) [file pone.0286478.s002.zip › S1_File/Vegetation and Structure Covariates/shrub height and density.csv]

Transect	TR.Den	TR.Height
101	0.15	66.35516934
102	0.0375	58.73333333
103	0.066666667	35.91666667
105	0.245833333	39.45905797
107	0.095833333	44.04761905
109	0.258333333	48.6456329
116	0.158333333	28.13492063
118	0.083333333	43.7015873
119	0.070833333	48.44871795
120	0.245833333	66.67536232
121	0.033333333	28.44444444
122	0.066666667	37
201	0.075	44.60416667
202	0.020833333	38.16666667
203	0.033333333	49.66666667
204	0.025	9.166666667
205	0.1875	57.47113997
206	0.175	71.16161616
207	0	0
301	0.141666667	35.3361244
305	0.1625	38.65432099
306	0.054166667	53.12962963
307	0.016666667	37.22222222
404	0.095833333	35.92063492
407	0.6	36.50507055
411	0.225	36.32592593
412	0.3375	51.5
413	0.558333333	50.72758621
414	0.15	50.46568627
415	0.6125	53.23849611
416	0.45	57.85836386
501	0.108333333	33.21132898
502	0.079166667	68.35
505	0.008333333	23.5
506	0.358333333	40.37272727
602	0.35	30.41666667
605	0.0125	18.11111111
606	0.095833333	43.9004329
